# Supplementary material for: Monocyte Maturation Mediators Upregulate CD83, ICAM-1 and MHC Class 1 Expression on Ewing’s Sarcoma, Enhancing T Cell Cytotoxicity
Source: Cells. 2021 Nov 8;10(11):3070. doi: 10.3390/cells10113070 (PMC8624504; doi:10.3390/cells10113070)
Supplement: Supplementary file 1 [file cells-10-03070-s001.zip]

Archive with 1 entries (1 files):
- cells-1424767-supplementary.pdf
